# Supplementary material for: Reciprocal regulation of the Il9 locus by counteracting activities of transcription factors IRF1 and IRF4
Source: Nat Commun. 2017 May 12;8:15366. doi: 10.1038/ncomms15366 (PMC5437292; doi:10.1038/ncomms15366)
Supplement: Supplementary Data 1 — GO enrichment analysis of IRF1 targets. [file ncomms15366-s2.xls]

## Sheet: GObps_irf1ifng
GO.ID	Term	Annotated	Significant	Expected	Rank in p.value_classic	p.value_elim	p.value_classic	genes
GO:0051607	defense response to virus	262	63	22.1	44	6.4e-16	1.5e-14	A230050P20Rik,Anxa5,Apobec1,Apobec3,Bst2,Car7,Ccl5,Cd40,Cd86,Cxcl10,Ddx58,Ddx60,Dhx58,Dnaaf2,Dpf3,Eif2ak2,Elmod2,Exosc4,Gbp2b,Gbp4,Ifih1,Ifit1,Ifit1bl1,Ifit1bl2,Ifit3,Ifit3b,Ifitm3,Ifna2,Ifna4,Ifnar1,Ifng,Il12rb1,Il15,Il27,Irf1,Isg15,Isg20,Mill2,Mx1,Mx2,Nlrx1,Oas1b,Oas3,Oasl1,Oasl2,Pex3,Plscr1,Polr3c,Ptpn22,Ptprc,Pycard,Rnasel,Rsad2,Samhd1,Stat2,Tbk1,Tlr3,Traf3ip2,Trim25,Trim34a,Trim56,Zbp1,Zc3ha…
GO:0035458	cellular response to interferon-beta	39	22	3.29	45	2.3e-14	2.6e-14	9930111J21Rik1,F830016B08Rik,Gbp2,Gbp2b,Gbp3,Gbp6,Gm12185,Gm4841,Gm4951,Ifi203,Ifi204,Ifit1,Ifit3,Igtp,Iigp1,Irf1,Irgm1,Irgm2,Ndufa13,Stat1,Tgtp1,Tgtp2
GO:0045071	negative regulation of viral genome replication	39	17	3.29	154	3.9e-09	4.3e-09	A230050P20Rik,Apobec3,Bst2,Ccl5,Eif2ak2,Ifitm3,Isg15,Isg20,Mx2,Oas1b,Oas3,Oasl1,Parp10,Plscr1,Rnasel,Rsad2,Zc3hav1
GO:0032729	positive regulation of interferon-gamma production	69	22	5.82	194	2.2e-08	2.5e-08	Cd1d1,Cd226,Cd3e,Cd40lg,H2-M3,Ifnar1,Il12a,Il12rb1,Il2,Il27,Klre1,Klrk1,Mir155,Nras,Ptpn22,Pycard,Rasgrp1,Runx1,Tlr3,Tlr4,Tnfsf4,Ulbp1
GO:0045087	innate immune response	554	135	46.73	3	2.8e-08	1.7e-30	A230050P20Rik,Ap1g1,Apobec3,Atg12,B2m,Birc3,Bst2,C1ra,Casp4,Ccl3,Ccl4,Ccl5,Cd1d1,Cd226,Cd74,Cd86,Cd96,Clec2d,Cnpy3,Coro1a,Csf1,Ddx58,Ddx60,Dhx58,Eif2ak2,Esr1,Fyn,Gapdh,Gbp2,Gbp2b,Gbp3,Gbp4,Gbp6,Gbp7,Gbp8,Gbp9,Gsdmd,H2-M3,H2-Q7,H2-T23,Hc,Herc6,Ifih1,Ifit1,Ifit3,Ifitm3,Ifna14,Ifna2,Ifna4,Ifnar1,Iigp1,Il12a,Il12rb1,Il1rap,Il27,Irf1,Irf4,Irf7,Irgm1,Isg15,Isg20,Jak2,Klre1,Klrk1,Kynu,Lag3,Lgals9,Ly96,M…
GO:0032728	positive regulation of interferon-beta production	28	13	2.36	225	1.1e-07	1.2e-07	Ddx58,Ifih1,Ifnar1,Irf1,Irf7,Polr3c,Ptpn22,Tbk1,Tlr2,Tlr3,Tlr4,Zbtb20,Zfp64
GO:0001916	positive regulation of T cell mediated cytotoxicity	20	11	1.69	226	1.1e-07	1.2e-07	B2m,Cd1d1,H2-D1,H2-K1,H2-M3,H2-T23,Hspa8,Il12a,Nectin2,Ptprc,Tap2
GO:0051865	protein autoubiquitination	54	18	4.55	237	2e-07	2.2e-07	Bfar,Cnot4,Hectd1,Jade2,Lrrk2,March5,Rad18,Rnf115,Rnf141,Rnf213,Traf2,Trim21,Trim30a,Trim37,Trim68,Ube2d3,Uhrf1,Uhrf2
GO:0071346	cellular response to interferon-gamma	57	22	4.81	110	3.3e-07	4e-10	Ccl3,Ccl4,Ccl5,Gapdh,Gbp2,Gbp2b,Gbp3,Gbp4,Gbp6,Gbp7,Gbp8,Gbp9,H2-Q7,Il12rb1,Irf1,Jak2,Med1,Nmi,Rpl13a,Slc26a6,Socs1,Stat1
GO:0051092	positive regulation of NF-kappaB transcription factor activity	106	26	8.94	256	4.6e-07	5.2e-07	Bcl10,Cd40,Cd40lg,Cflar,Eif2ak2,Ikbkb,Il1rap,Lrrfip1,Nod1,Pycard,Rbck1,Rhebl1,Ripk4,Rnf31,Terf2ip,Tgfbr3,Tlr2,Tlr3,Tlr4,Tnfrsf8,Traf2,Trim14,Trim25,Trim37,Ube2n,Ube2v1
GO:0042832	defense response to protozoan	28	12	2.36	272	9.9e-07	1.1e-06	Cd40,Gbp2,Gbp2b,Gbp3,Gbp6,Gbp7,Gbp9,Ifng,Iigp1,Il12a,Irf4,Nras
GO:0019885	antigen processing and presentation of endogenous peptide antigen via MHC class I	13	8	1.1	289	2.1e-06	2.2e-06	Abcb1a,B2m,Erap1,H2-D1,H2-K1,Hfe,Tap1,Tap2
GO:0045954	positive regulation of natural killer cell mediated cytotoxicity	23	10	1.94	322	6.9e-06	7.3e-06	Ap1g1,Cd226,H2-M3,Il12a,Klre1,Klrk1,Lag3,Nectin2,Rasgrp1,Ulbp1
GO:0044406	adhesion of symbiont to host	15	8	1.27	330	9e-06	9.5e-06	Gbp2,Gbp2b,Gbp3,Gbp6,Gbp7,Gbp9,Hsp90ab1,Nectin2
GO:0032735	positive regulation of interleukin-12 production	34	12	2.87	341	1.1e-05	1.2e-05	Cd40,Cd40lg,H2-M3,Ido1,Ifng,Irf1,Rel,Tlr2,Tlr3,Tlr4,Tlr6,Tnfsf4
GO:0032760	positive regulation of tumor necrosis factor production	70	18	5.9	346	1.3e-05	1.4e-05	Arfgef2,Ccl3,Ccl4,H2-T23,Hdac1,Ifng,Jak2,Lgals9,Ly96,Nod1,Pycard,Rasgrp1,Tlr2,Tlr3,Tlr4,Tnfrsf8,Zbtb20,Zfp64
GO:0045944	positive regulation of transcription from RNA polymerase II promoter	1018	129	85.86	281	1.3e-05	1.6e-06	2700060E02Rik,Acvr1,Acvr1b,Ahi1,Arf4,Arid4b,Arid5a,Arnt,Asxl1,Asxl2,Atad2,Atf3,Atf6,Atxn7,Bag1,Bloc1s2,Bmp7,Bsx,Ccl3,Ccnl1,Ccnt2,Cd40,Cdc73,Cited2,Creb1,Creb3,Crem,Ddn,Ddx17,Ddx58,E2f4,Eaf1,Ebf2,Ecd,Egr2,Eif2a,Eomes,Esr1,Etv4,Etv5,Etv6,Fam58b,Flcn,Foxo3,Gabpb2,Hax1,Hcls1,Hdac1,Helz2,Hif1a,Hnrnpk,Hoxa10,Ifng,Ifrd1,Ikbkb,Il2,Inhba,Ino80,Irf1,Irf2,Irf4,Irf7,Jak2,Jund,Klf9,Kmt2a,Lmna,Maf,Med1,Mybl2,M…
GO:0002474	antigen processing and presentation of peptide antigen via MHC class I	43	19	3.63	109	1.6e-05	4e-10	Abcb1a,B2m,Erap1,Gm8909,H2-D1,H2-K1,H2-M3,H2-Q2,H2-Q4,H2-Q7,H2-Q8,H2-T22,H2-T23,H2-T24,Hfe,Mr1,Tap1,Tap2,Tapbpl
GO:0032733	positive regulation of interleukin-10 production	30	11	2.53	360	1.7e-05	1.8e-05	Cd274,Cd40lg,Cd46,Cd83,Irf4,Lgals9,Pycard,Tigit,Tlr2,Tlr4,Tnfsf4
GO:0045351	type I interferon biosynthetic process	13	7	1.1	384	3.1e-05	3.3e-05	Ifnar1,Irf7,Irf9,Nmi,Tbk1,Tlr3,Tlr4
GO:0042531	positive regulation of tyrosine phosphorylation of STAT protein	49	14	4.13	390	3.3e-05	3.5e-05	Ccl5,Cd40,Fyn,Hcls1,Hdac1,Ifng,Il12a,Il15,Il2,Il24,Il6ra,Jak2,Osm,Pecam1
GO:0043065	positive regulation of apoptotic process	543	91	45.8	98	4e-05	1.6e-10	Anxa5,Atf3,Atf6,Atm,B4galt1,Bag1,Bard1,Bcl10,Bcl2a1b,Bcl2l11,Bid,Bmp7,Casp1,Casp2,Casp8ap2,Ccl3,Ccl5,Cd40,Cd40lg,Cdkn2a,Chek2,Creb1,Ctla4,Ctsc,Cycs,Cyld,Dusp6,Eif2ak2,Eif5a,Fam72a,Fas,Flcn,Foxo3,Gadd45b,Gadd45g,Hdac1,Hif1a,Ido1,Ifng,Il12a,Il24,Ing3,Inhba,Jak2,Klrk1,Map3k9,Melk,Myc,Ndufa13,Net1,Nfkbid,Nlrp1b,Nod1,Notch2,Nqo2,Osm,Park7,Pdcd6,Pdia3,Plagl2,Plscr1,Ppid,Ptprc,Ptrh2,Pycard,Rack1,Rbck1,R…
GO:0006605	protein targeting	564	80	47.57	293	4.7e-05	2.8e-06	Actl6a,Actr3,Angpt1,Arl6ip1,Bid,C2cd5,Cdkl2,Chp1,Cyld,Ddx58,Dmtn,Dnlz,Fbxo7,Gbp4,Gipc1,Hcls1,Hsp90ab1,Hspa8,Ifng,Jak2,Kpna4,Litaf,Lmna,Lrrk2,Med1,Myl12a,Ncf1,Ndufa13,Nfkbia,Nup153,Nup205,Nutf2,Pacs1,Parp10,Pex1,Pex19,Pex3,Phip,Plagl2,Pom121,Ppp3cb,Ppp3r1,Ptch1,Ptpn22,Rab3ip,Ranbp1,Ranbp2,Rasl2-9,Rbck1,Rnf31,Rpl11,Rtp4,Scarb2,Slc9a1,Spcs1,Ssr3,Stat3,Tacc3,Tgfb3,Tgfbr1,Timm22,Tlr2,Tlr3,Tlr4,Tmed2,T…
GO:0002698	negative regulation of immune effector process	106	27	8.94	228	5e-05	1.4e-07	Angpt1,Cd46,Cd96,Clec2d,Cuedc2,Dhx58,H2-T23,Hfe,Hlx,Il7r,Irf1,Klre1,Lgals9,Mill2,Nlrx1,Ppp3cb,Ptprc,Rps19,Serpinb9,Slamf8,Tap1,Tap2,Tgfb3,Tmbim6,Tnfaip3,Tnfsf4,Zfp35
GO:0045075	regulation of interleukin-12 biosynthetic process	10	6	0.84	401	5.4e-05	5.6e-05	Ifng,Irf1,Nfkb1,Rel,Tlr4,Tlr6
GO:0002428	antigen processing and presentation of peptide antigen via MHC class Ib	10	6	0.84	402	5.4e-05	5.6e-05	Abcb1a,B2m,H2-M3,H2-T23,Tap1,Tap2
GO:0034340	response to type I interferon	28	11	2.36	328	7.4e-05	8.3e-06	A230050P20Rik,Ifit1,Ifitm3,Ifnar1,Irf7,Isg15,Mx2,Stat1,Stat2,Trim56,Zbp1
GO:2001238	positive regulation of extrinsic apoptotic signaling pathway	59	15	4.98	419	7.7e-05	8.3e-05	Atf3,Bcl10,Bid,Cyld,Fas,Inhba,Pdia3,Ptprc,Pycard,Rbck1,Tnfrsf12a,Tnfsf10,Traf2,Unc5b,Zswim2
GO:0034504	protein localization to nucleus	352	56	29.69	294	8.2e-05	2.9e-06	Angpt1,Bmp7,Cct3,Cct7,Chp1,Cnep1r1,Cyld,Ddx58,Dnajb6,Flcn,Fyn,Gbp4,Hcls1,Hsp90ab1,Hspa8,Ifng,Jak2,Kpna4,Litaf,Lmna,Med1,Morc3,Nfkbia,Nup153,Nup205,Nutf2,Osbpl8,Park7,Parp10,Phip,Pom121,Ppp3cb,Ppp3r1,Ptpn22,Ranbp1,Ranbp2,Rasl2-9,Rbck1,Rpl11,Sesn2,Slc9a1,Stat3,Sumo3,Syne2,Tacc3,Tcp1,Tgfb3,Tgfbr1,Tlr2,Tlr3,Tlr4,Tnpo3,Tor1aip1,Tor1aip2,Trp53,Txnip
GO:0032722	positive regulation of chemokine production	53	14	4.47	423	8.5e-05	9.1e-05	Adora2b,Ccl5,Cd74,Eif2ak2,Hc,Hdac1,Ifng,Il6ra,Lgals9,Mif,Pycard,Tlr2,Tlr3,Tlr4
GO:0010888	negative regulation of lipid storage	15	7	1.27	435	0.0001	0.00011	Abcg1,Itgav,Nfkbia,Nr1h2,Nr1h3,Osbpl8,Pnpla2
GO:0045953	negative regulation of natural killer cell mediated cytotoxicity	15	7	1.27	436	0.0001	0.00011	Clec2d,H2-T23,Klre1,Lgals9,Serpinb9,Tap1,Tap2
GO:0032727	positive regulation of interferon-alpha production	15	7	1.27	437	0.0001	0.00011	Ddx58,Ifih1,Irf7,Ptpn22,Tbk1,Tlr3,Tlr4
GO:0032212	positive regulation of telomere maintenance via telomerase	30	10	2.53	442	0.0001	0.00011	Atm,Atr,Cct3,Cct7,Hmbox1,Nek7,Pot1a,Tcp1,Tnks,Wrap53
GO:0002664	regulation of T cell tolerance induction	11	6	0.93	443	0.00011	0.00011	Cd3e,Cd86,H2-M3,Ido1,Runx1,Tgfbr2
GO:0071108	protein K48-linked deubiquitination	20	8	1.69	448	0.00012	0.00013	Otub1,Otud4,Park7,Tnfaip3,Usp25,Usp34,Usp5,Vcpip1
GO:0072594	establishment of protein localization to organelle	514	76	43.35	270	0.00015	1e-06	Actl6a,Angpt1,Bid,Cct7,Cdkl2,Chp1,Cox18,Cyld,Ddx58,Dnlz,Fbxo7,Gbp4,Hcls1,Hsp90ab1,Hspa8,Ifng,Jak2,Kpna4,Litaf,Lmna,Lrrk2,Lrwd1,Med1,Ndufa13,Nfkbia,Nras,Nup153,Nup205,Nutf2,Pacs1,Parp10,Pex1,Pex19,Pex3,Phip,Plagl2,Pom121,Pot1a,Ppp3cb,Ppp3r1,Ptpn22,Ranbp1,Ranbp2,Rasl2-9,Rbck1,Rnf31,Scarb2,Slc9a1,Spcs1,Ssr3,Stat3,Tacc3,Tcp1,Terf1,Tgfb3,Tgfbr1,Timm22,Tlr2,Tlr3,Tlr4,Tnfaip3,Tnpo3,Tomm40l,Tomm7,Trappc8…
GO:0070266	necroptotic process	26	9	2.19	462	0.00017	0.00018	Birc3,Cflar,Cyld,Fas,Mlkl,Rbck1,Rnf31,Tlr3,Trp53
GO:0002250	adaptive immune response	334	67	28.17	71	0.00017	1.8e-11	B2m,Bcl10,C1ra,Cd1d1,Cd226,Cd40,Cd40lg,Cd46,Cd74,Cd86,Ctla4,Ctsc,Dbnl,Eomes,Erap1,Ercc1,Exo1,Fas,Fyn,Gadd45g,H2-D1,H2-K1,H2-M3,H2-T23,Hc,Hfe,Hlx,Hspa8,Ifna14,Ifna2,Ifna4,Ifng,Il12a,Il12rb1,Il18bp,Il2,Il27,Il7r,Irf1,Irf4,Irf7,Jak2,Klrk1,Mif,Nectin2,Nras,Otub1,Ppp3cb,Ptprc,Pycard,Relb,Rnf19b,Rsad2,Serpinb9,Slamf7,Stx11,Supt6,Tap1,Tap2,Tec,Tlr6,Tnfaip3,Tnfsf13b,Tnfsf4,Traf2,Tsc1,Vegfa
GO:0042108	positive regulation of cytokine biosynthetic process	63	15	5.31	464	0.00017	0.00018	Bcl10,Cd1d1,Cd3e,Ifng,Il27,Il9,Irf1,Irf4,Rel,Tbk1,Tlr2,Tlr3,Tlr4,Tlr6,Tnfrsf8
GO:0002720	positive regulation of cytokine production involved in immune response	32	10	2.7	468	0.00019	0.0002	B2m,Cd226,Cd74,Mif,Rsad2,Tlr2,Tlr4,Tnfrsf14,Tnfsf4,Traf2
GO:0060333	interferon-gamma-mediated signaling pathway	12	6	1.01	470	0.0002	0.00021	Irf1,Jak2,Med1,Nmi,Socs1,Stat1
GO:0071222	cellular response to lipopolysaccharide	197	32	16.62	484	0.00022	0.00025	B2m,Ccl5,Cd80,Cd86,Cdc73,Cmpk2,Cxcl10,Gbp2,Gbp6,Ifng,Il12a,Jak2,Klrk1,Litaf,Ly96,Mif,Mir155,Mir7-1,Nfkb1,Nfkbia,Nr1h3,Plscr1,Plscr3,Ptpn22,Pycard,Shpk,Stap1,Stat1,Tlr4,Tnfaip3,Tnfrsf1b,Tnfsf4
GO:0006302	double-strand break repair	164	28	13.83	486	0.00023	0.00025	Atm,Blm,Brip1,Chek2,Dclre1a,Dtx3l,Eme1,Eme2,Ercc1,Esco2,Helq,Hus1,Ino80,Marf1,Nsmce1,Parp9,Ppp4r2,Rad52,Rad54l,Sirt6,Tdp1,Terf2ip,Tex15,Trip12,Trp53,Ube2n,Uvrag,Xrcc5
GO:0002478	antigen processing and presentation of exogenous peptide antigen	27	9	2.28	482	0.00023	0.00024	Abcb1a,B2m,Cd74,H2-DMb2,H2-Eb1,H2-K1,H2-M3,Tap1,Tap2
GO:0031398	positive regulation of protein ubiquitination	101	20	8.52	491	0.00024	0.00026	Amer1,Angpt1,Bcl10,Birc3,Commd1,Derl1,Hspbp1,Lrrk2,Nmi,Peli1,Ptk2,Ptpn22,Rnf139,Senp2,Sumo3,Trib2,Trib3,Trim67,Ube2n,Wfs1
GO:0034502	protein localization to chromosome	60	17	5.06	315	0.00024	5.9e-06	Atr,Bub1b,Cct7,Esco2,Esr1,Hdac8,Lrwd1,Mtbp,Pot1a,Rcc2,Spo11,Tcp1,Terf1,Terf2ip,Tex15,Tnks,Wrap53
GO:0051023	regulation of immunoglobulin secretion	17	7	1.43	494	0.00026	0.00027	Cd40,Cd40lg,H2-T23,Il2,Tmbim6,Tnfsf4,Traf2
GO:1902582	single-organism intracellular transport	586	79	49.43	365	0.00028	2.1e-05	Abcg1,Actr3,Adora2b,Angpt1,Ap3s1,Ap3s2,Arl6ip1,Arv1,Atp5o,Bloc1s2,C2cd5,Chp1,Cyld,Ddx58,Dmtn,Dnlz,Gbp4,Hap1,Hcls1,Hif1a,Hsp90ab1,Hspa8,Ifng,Jak2,Kpna4,Litaf,Lmna,Med1,Milr1,Myl12a,Ncf1,Ndufa13,Nfkbia,Nup153,Nup205,Nus1,Nutf2,Pacs1,Parp10,Pex1,Pex19,Pex3,Phip,Pom121,Ppp3cb,Ppp3r1,Ptch1,Ptpn22,Rab3ip,Ranbp1,Ranbp2,Rasgrp1,Rasl2-9,Rbck1,Rilpl1,Rtp4,Slc9a1,Ssr3,Stat3,Syne2,Tacc3,Tap1,Tap2,Tgfb3,Tgfbr…
GO:0050821	protein stabilization	118	22	9.95	504	0.00029	0.00032	Bag3,Cct3,Cct7,Chek2,Chp1,Creb1,Crebl2,Dnlz,Gapdh,Morc3,Nlk,P3h1,Park7,Pex19,Ppib,Syvn1,Tbrg1,Tcp1,Trp53,Tsc1,Wfs1,Zbed3
GO:0071216	cellular response to biotic stimulus	225	41	18.98	286	0.0003	2e-06	Atg10,B2m,Ccdc47,Ccl5,Cd80,Cd86,Cdc73,Cmpk2,Cxcl10,Eme1,Gbp2,Gbp6,Ifng,Il12a,Il2,Jak2,Klrk1,Litaf,Ly96,Mif,Mir155,Mir7-1,Nfkb1,Nfkbia,Nr1h3,Plscr1,Plscr3,Ppp1r15b,Ptpn22,Pycard,Shpk,Stap1,Stat1,Tlr2,Tlr4,Tlr6,Tnfaip3,Tnfrsf1b,Tnfsf4,Trp53,Txnip
GO:0006457	protein folding	156	30	13.16	349	0.00032	1.6e-05	B2m,Bag1,Cct3,Cct6b,Cct7,Cd74,Cwc27,Dnajb1,Dnajb6,Dnlz,Emc3,Emc6,Ero1l,Fkbp11,H2-DMb2,Hscb,Hsp90ab1,Hspa8,Nktr,P3h1,P4hb,Pdia3,Pex19,Ppib,Ppid,Ranbp2,Tcp1,Tmx3,Trap1,Ttc9c
GO:0030890	positive regulation of B cell proliferation	40	11	3.37	506	0.00033	0.00035	Cd40,Cd40lg,Cd74,Il2,Il7,Mif,Peli1,Ptprc,Slc39a10,Tlr4,Tnfsf13b
GO:1901998	toxin transport	34	10	2.87	507	0.00034	0.00035	Arid1a,Casp1,Cct3,Cct6b,Cct7,Cd274,Mtmr12,Scfd1,Tcp1,Vps11
GO:0030163	protein catabolic process	745	117	62.84	79	0.00034	2.8e-11	Abtb1,AI314180,Amer1,Bfar,Ccdc47,Cdkn2a,Chek2,Commd1,Csnk1a1,Ctsc,Ctsl,Ctso,Ctss,Cul2,Cyld,Derl1,Dnajb9,Edem3,Egln2,Ezr,Fbxl12,Fbxo36,Fbxo8,Fmr1,Fyn,Gipc1,Gna12,Hectd1,Hectd3,Herc3,Herc4,Herc6,Hfe,Hspbp1,Ifng,Isg15,Kctd17,Lgmn,Lpcat1,Lrrk2,Mad2l1,Mdm4,Mycbp2,Ndufa13,Nlrp1b,Nsfl1c,Nub1,Oma1,Park7,Plk2,Ppp2cb,Psma2,Psma3,Psma4,Psma5,Psma7,Psmb10,Psmb4,Psmb8,Psmb9,Psmc3,Psmd2,Psmd7,Psme1,Psme2,Ptk2,…
GO:0002839	positive regulation of immune response to tumor cell	13	6	1.1	508	0.00035	0.00036	Cd226,Cd40lg,Il12a,Klrk1,Nectin2,Ulbp1
GO:0002583	regulation of antigen processing and presentation of peptide antigen	13	6	1.1	509	0.00035	0.00036	Abcb1a,Hfe,Pycard,Tap1,Tap2,Tapbpl
GO:0034341	response to interferon-gamma	75	29	6.33	54	0.00038	6.3e-13	A230050P20Rik,Bst2,Ccl3,Ccl4,Ccl5,Gapdh,Gbp2,Gbp2b,Gbp3,Gbp4,Gbp6,Gbp7,Gbp8,Gbp9,H2-Q7,Ifitm3,Il12rb1,Irf1,Jak2,Kynu,Med1,Nmi,Parp9,Rpl13a,Slc26a6,Socs1,Stat1,Tgtp1,Trim21
GO:0016310	phosphorylation	1965	234	165.74	185	0.00041	1.7e-08	Acvr1,Acvr1b,Adnp,Agk,Als2,Angpt1,Ankrd54,Atf3,Atm,Atr,Atxn7,Avpi1,Bag1,Bard1,Bcar3,Bcl10,Bid,Birc3,Blm,Bmp7,Bpgm,Bpnt1,Bub1b,Ccl3,Ccl4,Ccl5,Ccna2,Ccnl1,Ccnt2,Cd3e,Cd40,Cd40lg,Cd74,Cd80,Cdk12,Cdk17,Cdk6,Cdkl2,Cdkl3,Cdkl4,Cdkn2a,Cdkn2c,Cflar,Chek2,Chp1,Cmpk1,Cmpk2,Cnksr3,Creb1,Crebl2,Csf1,Csnk1a1,Ctdsp2,Cycs,Cysltr2,Ddr1,Dgkq,Dmtn,Dusp16,Dusp6,Dynlt1b,Dyrk3,Ece1,Eif2a,Eif2ak2,Enpp2,Erc1,Esr1,Etnk1…
GO:0070534	protein K63-linked ubiquitination	41	11	3.46	525	0.00041	0.00044	Bfar,Hectd1,Parp10,Ptpn22,Rnf115,Traf2,Trim56,Trip12,Ube2n,Ube2v1,Zfp91
GO:0000959	mitochondrial RNA metabolic process	29	9	2.45	527	0.00043	0.00045	Dars2,Elac2,Mterf1a,Mterf1b,Ppargc1b,Slirp,Tars2,Tefm,Trmt10c
GO:0002274	myeloid leukocyte activation	158	30	13.33	361	0.00045	2e-05	Adora2b,Bcl10,Casp1,Ccl5,Cd1d1,Cd226,Ifi204,Irf4,Klrk1,Lgals9,Milr1,Nectin2,Notch2,Nr1h3,Plscr1,Pycard,Rasgrp1,Relb,Rhoh,Shpk,Stap1,Stx11,Tgfbr2,Tlr2,Tlr3,Tlr4,Tlr6,Ulbp1,Vamp7,Ywhaz
GO:0051168	nuclear export	130	23	10.96	541	0.00048	0.00052	Bard1,Chp1,Ddx39,Egr2,Eif5a,Ifi27,Lsg1,Ltv1,Nemf,Nup153,Nutf2,Park7,Pom121,Ranbp1,Rangap1,Rasl2-9,Smg6,Smg7,Strada,Supt6,Tsc1,Xpo6,Xpot
GO:0051817	modification of morphology or physiology of other organism involved in symbiotic interaction	76	16	6.41	538	0.00048	0.00051	Bcl2l11,Ccl4,Ccl5,Fmr1,Hdac1,Hspa8,Myc,Ncf1,Pcx,Ppib,Rraga,Rxra,Serpinb9,Tlr2,Ythdc2,Zc3hav1
GO:0030968	endoplasmic reticulum unfolded protein response	62	14	5.23	544	0.0005	0.00053	Atf3,Atf6,Bfar,Creb3,Derl1,Edem3,Eif2ak2,Ero1l,Ifng,Serp1,Syvn1,Tmbim6,Tmem33,Wfs1
GO:0045824	negative regulation of innate immune response	39	15	3.29	239	0.00051	2.6e-07	Cd96,Clec2d,Dhx58,H2-T23,Klre1,Lgals9,Nlrx1,Nmi,Rps19,Serpinb9,Slamf8,Tap1,Tap2,Tnfaip3,Trafd1
GO:0034622	cellular macromolecular complex assembly	801	94	67.56	559	0.00053	0.00065	Actr2,Actr3,AI314180,Angpt1,Arpc4,Atm,Atr,Brix1,Cadps2,Ccdc151,Ccl5,Cdc42ep4,Cenpn,Chmp3,Clasp1,Cnot1,Cnot2,Coro1a,Cox10,Cox15,Cox17,Cox18,Creb1,Dmtn,Dnaaf2,Eif2a,Eif2ak2,Fchsd2,Gps1,Hax1,Hcls1,Hist1h1a,Hist1h1c,Hist1h4a,Hist2h4,Hist4h4,Iqgap2,Isy1,Lsm3,Mrpl20,Msrb2,Nap1l3,Nin,Noct,Nsg2,Nufip1,Nup153,Nup205,Orc3,Oxa1l,Pecam1,Pomp,Psmc3,Psmd9,Psmg4,Ptk2,Pwp2,Pycard,Rac1,Rad52,Rbmxl1,Rpf1,Rpl11,Rpl…
GO:0097191	extrinsic apoptotic signaling pathway	226	46	19.06	184	0.00053	1.6e-08	Acvr1,Acvr1b,Atf3,Bag3,Bcl10,Bcl2a1b,Bcl2l11,Bid,Bloc1s2,Casp2,Casp8ap2,Cflar,Cyld,Fas,Foxo3,Fyn,Ifng,Il12a,Il2,Il7,Inhba,Itgav,Itm2b,Jak2,Lmna,Madd,Mknk1,Ndufa13,Park7,Pdia3,Phip,Ptprc,Pycard,Rbck1,Sh3rf1,Tgfbr1,Tlr3,Tnfaip3,Tnfrsf12a,Tnfrsf1b,Tnfrsf9,Tnfsf10,Tnfsf4,Traf2,Unc5b,Zswim2
GO:0010875	positive regulation of cholesterol efflux	14	6	1.18	549	0.00057	0.00059	Abcg1,Nfkbia,Nr1h2,Nr1h3,Pltp,Ptch1
GO:0007252	I-kappaB phosphorylation	14	6	1.18	550	0.00057	0.00059	Erc1,Ikbkb,Tlr2,Tlr3,Tlr4,Traf2
GO:0051236	establishment of RNA localization	127	27	10.71	316	0.00057	6.1e-06	Alyref2,Atm,Atr,Ddx39,Eif5a,Fmr1,Hnrnpa3,Mrpl18,Ncbp2,Nup153,Parp11,Pom121,Ranbp1,Ranbp2,Seh1l,Senp2,Sidt1,Slbp,Smg6,Smg7,Srsf3,Supt6,Terf1,Tnks,Tsc1,Tst,Xpot
GO:0051701	interaction with host	84	21	7.08	307	0.00058	4.5e-06	Bcl2l11,Ifitm3,Itgav,Myc,Nectin2,Npc1,P4hb,Rraga,Rxra,Serpinb9,Snx3,Tap1,Tap2,Tcp1,Tlr2,Trim25,Trim26,Trim30a,Trim56,Uvrag,Zc3hav1
GO:0006955	immune response	1088	220	91.77	1	0.00059	< 1e-30	A230050P20Rik,Adora2b,Angpt1,Ap1g1,Apobec3,Atg12,B2m,Bcl10,Birc3,Bst2,C1ra,Casp4,Ccl3,Ccl4,Ccl5,Ccr4,Cd1d1,Cd226,Cd274,Cd3e,Cd40,Cd40lg,Cd46,Cd74,Cd83,Cd86,Cd96,Clec2d,Cnpy3,Coro1a,Csf1,Ctla4,Ctsc,Ctss,Cuedc2,Cxcl10,Cyld,Dbnl,Ddx58,Ddx60,Dhx58,Eif2ak2,Enpp2,Eomes,Erap1,Ercc1,Esr1,Exo1,Ezr,Fas,Fyb,Fyn,Gadd45g,Gapdh,Gbp2,Gbp2b,Gbp3,Gbp4,Gbp6,Gbp7,Gbp8,Gbp9,Gpr33,Gsdmd,H2-D1,H2-Eb1,H2-K1,H2-M3,H2-Q7…
GO:0036037	CD8-positive, alpha-beta T cell activation	19	7	1.6	552	0.00059	0.00061	Eomes,Gpr18,H2-T23,Hfe,Ifng,Irf1,Ptpn22
GO:0042508	tyrosine phosphorylation of Stat1 protein	19	7	1.6	553	0.00059	0.00061	Cd40,Ifng,Irf1,Jak2,Osm,Socs1,Socs3
GO:0032755	positive regulation of interleukin-6 production	71	15	5.99	575	0.00068	0.00073	Adora2b,Ddx58,Ifng,Il1rap,Il6ra,Lgals9,Nod1,Pycard,Tlr2,Tlr3,Tlr4,Tlr6,Tnfsf4,Zbtb20,Zfp64
GO:0035455	response to interferon-alpha	20	10	1.69	278	0.00072	1.5e-06	Bst2,Eif2ak2,Ifi204,Ifit1,Ifit3,Ifitm3,Ifnar1,Myc,Plscr1,Tgtp1
GO:0035457	cellular response to interferon-alpha	10	5	0.84	581	0.00072	0.00075	Ifi204,Ifit1,Ifit3,Ifnar1,Myc
GO:0002858	regulation of natural killer cell mediated cytotoxicity directed against tumor cell target	10	5	0.84	582	0.00072	0.00075	Cd226,Il12a,Klre1,Klrk1,Nectin2
GO:0045591	positive regulation of regulatory T cell differentiation	10	5	0.84	583	0.00072	0.00075	Cd46,H2-M3,Ifng,Il2,Lgals9
GO:0045648	positive regulation of erythrocyte differentiation	20	7	1.69	592	0.00084	0.00087	Acvr1b,Ankrd54,Foxo3,Hif1a,Inhba,Isg15,Med1
GO:0046641	positive regulation of alpha-beta T cell proliferation	20	7	1.69	593	0.00084	0.00087	Blm,Cd3e,Cd80,H2-T23,Ptpn22,Ptprc,Tnfsf4
GO:0050718	positive regulation of interleukin-1 beta secretion	20	7	1.69	594	0.00084	0.00087	Casp1,Casp4,Ccl3,Gsdmd,Ifnar1,Ifng,Pycard
GO:0038061	NIK/NF-kappaB signaling	51	12	4.3	597	0.00084	0.00089	Birc3,Eif2ak2,Nfkb1,Nod1,Ptpn22,Rel,Relb,Tlr2,Tlr4,Tnfsf15,Traf2,Zfp91
GO:1902187	negative regulation of viral release from host cell	15	6	1.27	599	0.00089	0.00092	Chmp3,Trim21,Trim25,Trim26,Trim35,Trim56
GO:0050857	positive regulation of antigen receptor-mediated signaling pathway	15	6	1.27	600	0.00089	0.00092	Cyld,Kcnn4,Ptprc,Slc39a10,Stap1,Tespa1
GO:0042102	positive regulation of T cell proliferation	93	22	7.84	320	0.00089	7.2e-06	Blm,Ccl5,Cd1d1,Cd274,Cd3e,Cd40lg,Cd46,Cd80,Cd86,Coro1a,H2-T23,Ifng,Il12a,Il12rb1,Il15,Il2,Itgal,Ptpn22,Ptprc,Pycard,Tnfsf13b,Tnfsf4
GO:0002683	negative regulation of immune system process	378	72	31.88	85	0.00092	4e-11	Angpt1,Atm,Bcl10,Cd274,Cd46,Cd74,Cd86,Cd96,Cdc73,Cdk6,Cdkn2a,Clec2d,Ctla4,Cuedc2,Cyld,Dhx58,Ezr,Fas,Fbxo7,Gpr171,Gpr18,H2-M3,H2-T23,Hc,Hfe,Hist1h4a,Hist2h4,Hist4h4,Hlx,Ido1,Il2,Il7r,Irf1,Irf4,Klre1,Lag3,Lgals9,Mad1l1,Mif,Mill2,Milr1,Myc,N4bp2l2,Nfkbia,Nfkbid,Nlrx1,Nmi,Nr1h3,Peli1,Ppp3cb,Prkar1a,Psmb4,Ptpn22,Ptprc,Rps19,Serpinb9,Slamf8,Slfn1,Stap1,Tap1,Tap2,Tapbpl,Tgfb3,Tigit,Tmbim6,Tnfaip3,Tnfrsf…
GO:1902275	regulation of chromatin organization	153	25	12.9	611	0.00094	0.00102	Apobec1,Arid5a,Asxl2,Atad2,Atm,Bcor,Brd7,Fendrr,Flcn,Fmr1,Kdm5a,Kmt2a,Parp10,Spty2d1,Supt6,Tada3,Taf7,Trip12,Trp53,Ube2n,Uhrf1,Uhrf2,Vegfa,Zfp335,Znhit1
GO:0045581	negative regulation of T cell differentiation	32	9	2.7	608	0.00095	0.00099	Cd74,Cdkn2a,Ctla4,Cyld,Hlx,Irf1,Nfkbid,Tnfsf4,Zfp35
GO:0042326	negative regulation of phosphorylation	420	54	35.42	628	0.00107	0.00123	Angpt1,Atf3,Atxn7,Bag1,Birc3,Bmp7,Cdkn2a,Cdkn2c,Chp1,Cnksr3,Ctdsp2,Dmtn,Dusp16,Dusp6,Dynlt1b,Ezr,Fam72a,Fbxo7,Flcn,Gadd45b,Gadd45g,Gbp4,Igf1r,Il2,Irf1,Lrrk2,Midn,Mvp,Park7,Pecam1,Pik3ip1,Ppp1r15b,Prkar1a,Prkrip1,Ptpn22,Ptprc,Pycard,Rack1,Ranbp2,Sirt6,Slfn1,Socs1,Socs3,Spred2,Stap1,Stat3,Stk38,Suz12,Taf7,Tlr4,Tnfaip3,Trib3,Wash1,Zbed3
GO:0034645	cellular macromolecule biosynthetic process	4164	479	351.21	43	0.0012	8.6e-15	2410016O06Rik,2700060E02Rik,Abcg1,Abtb1,Actl6a,Acvr1,Acvr1b,Adnp,Aff1,Aff3,Ahi1,Alkbh4,Apobec1,Arf4,Arid1a,Arid4b,Arid5a,Arnt,Art2b,Ascc3,Asxl1,Asxl2,Atad2,Atf3,Atf6,Atg10,Atg12,Atm,Atr,Atxn7,Atxn7l3,B3gnt3,B4galt1,Bag1,Bahcc1,Bbx,Bcl10,Bcor,Blm,Bloc1s2,Bmp7,Bod1l,Brd7,Brip1,Bsx,C1galt1,Cacybp,Casp8ap2,Cbx1,Ccdc126,Ccl3,Ccna2,Ccnl1,Ccnt2,Cct3,Cct7,Cd40,Cd40lg,Cdc73,Cdk12,Cdk6,Cdkn2a,Cflar,Chek2,C…
GO:0032732	positive regulation of interleukin-1 production	31	12	2.61	299	0.00122	3.9e-06	Casp1,Casp4,Ccl3,Gsdmd,Hdac1,Ifnar1,Ifng,Jak2,Lgals9,Nod1,Pycard,Tlr4
GO:0032490	detection of molecule of bacterial origin	11	5	0.93	632	0.00124	0.00127	Itgav,Ly96,Tlr2,Tlr4,Tlr6
GO:0032688	negative regulation of interferon-beta production	11	5	0.93	633	0.00124	0.00127	Nlrx1,Nmi,Pycard,Rel,Relb
GO:0043112	receptor metabolic process	156	25	13.16	638	0.00124	0.00136	Ahi1,Als2,Angpt1,Arfgef2,Atad1,Calcrl,Chmp5,Cltc,Ece1,Ezr,Fam109a,Fmr1,Fnta,Hdac1,Hif1a,Hnrnpk,Itgav,Lgmn,Nr1h3,Plekhj1,Sdcbp,Uvrag,Vamp3,Vegfa,Znrf3
GO:0045672	positive regulation of osteoclast differentiation	27	8	2.28	635	0.00125	0.0013	Asxl2,Ccl3,Ccl5,Creb1,Csf1,Ifng,Notch2,Ppargc1b
GO:0008299	isoprenoid biosynthetic process	27	8	2.28	636	0.00125	0.0013	Coq2,Dhrs9,Fdft1,Ggps1,Ispd,Nus1,Pdss1,Pmvk
GO:0035456	response to interferon-beta	46	26	3.88	31	0.00134	1.1e-16	9930111J21Rik1,Bst2,F830016B08Rik,Gbp2,Gbp2b,Gbp3,Gbp6,Gm12185,Gm4841,Gm4951,Ifi203,Ifi204,Ifit1,Ifit3,Ifitm3,Igtp,Iigp1,Irf1,Irgm1,Irgm2,Ndufa13,Plscr1,Stat1,Tgtp1,Tgtp2,Xaf1
GO:0031397	negative regulation of protein ubiquitination	61	13	5.15	648	0.00139	0.00148	Cdkn2a,Chp1,Fyn,Gbp4,Hdac8,Hfe,Isg15,Mad2l1,Park7,Parp10,Senp2,Tnfaip3,Trip12
GO:0006919	activation of cysteine-type endopeptidase activity involved in apoptotic process	61	13	5.15	649	0.00139	0.00148	Bcl10,Bid,Casp8ap2,Cycs,Jak2,Myc,Nlrp1b,Nod1,Pdcd6,Pycard,Rack1,Stat1,Tnfsf15
GO:0006412	translation	604	78	50.94	434	0.00141	0.0001	Abtb1,Cnot1,Cnot2,Cnot3,Cpeb3,Dars2,Eif2a,Eif2ak2,Eif2b3,Eif3h,Eif3k,Eif4e3,Eif5a,Esr1,Fmr1,Foxo3,Gapdh,Hap1,Hnrnpl,Kars,Lsm14b,Malsu1,Mir155,Mir203,Mir7-1,Mknk1,Mov10,Mrpl13,Mrpl18,Mrpl20,Mrpl27,Mrpl32,Mrpl51,Mrps12,Mrps18c,Mrps34,Mtrf1,Mtrf1l,Ncbp2,Nfkb1,Polr2g,Ppp1r15b,Rack1,Rars,Rars2,Rnf139,Rpl11,Rpl13a,Rpl23a,Rpl26,Rpl29,Rpl7,Rps13,Rps19,Rps20,Rps29,Rps7,Rsl24d1,Rxra,Sars2,Serp1,Sesn2,Slc25…
GO:0006954	inflammatory response	592	77	49.93	422	0.00142	8.9e-05	Acvr1,Adora2b,B4galt1,Calcrl,Casp1,Casp4,Ccl3,Ccl4,Ccl5,Ccr4,Ccrl2,Cd40,Cd40lg,Cd46,Cd47,Cd96,Csf1,Ctss,Cuedc2,Cxcl10,Esr1,Fancd2,Fas,Gpr33,Gsdmd,Hc,Hif1a,Ido1,Il1rap,Il2,Il24,Il27,Itgav,Jak2,Ldlr,Lgals9,Ly96,Mif,Mir155,Ncf1,Nfkb1,Nfkbid,Nlrp1b,Nlrx1,Notch2,Nr1h3,Park7,Parp4,Pik3cg,Plgrkt,Plscr1,Psmb4,Pycard,Rasgrp1,Rel,Relb,Rps19,Seh1l,Serpinb9,Sharpin,Shpk,Slamf8,Socs3,Stat3,Tlr2,Tlr3,Tlr4,Tlr6…
GO:0010508	positive regulation of autophagy	77	19	6.49	348	0.00148	1.6e-05	Flcn,Hif1a,Ifng,Lrrk2,Nod1,Pip4k2b,Pip4k2c,Plk2,Prkaa1,Sesn2,Sh3bp4,Sptlc2,Supt5,Tbk1,Tlr2,Trim21,Trp53inp1,Uvrag,Wac
GO:0016482	cytosolic transport	116	20	9.78	661	0.0015	0.00162	Actr2,Ankfy1,Ap1g1,Cltc,Coro1a,Dnajc13,Erc1,Ezr,Fam109a,Lrrk2,Plekhj1,Rab14,Snx3,Stx8,Trappc10,Vamp3,Vps11,Vps54,Vti1a,Wash1
GO:0010259	multicellular organism aging	34	9	2.87	659	0.00152	0.00159	Atm,Cisd2,Ercc1,Lrrk2,Ndufs6,Rad54l,Serp1,Spef2,Trp53
GO:0010467	gene expression	4689	532	395.49	37	0.00159	1.7e-15	2410016O06Rik,2700060E02Rik,Abcg1,Abtb1,Actl6a,Acvr1,Acvr1b,Adat2,Adnp,Aff1,Aff3,Aggf1,Ahi1,Alkbh1,Alkbh4,Alyref2,Anxa7,Apobec1,Arf4,Arid1a,Arid4b,Arid5a,Arnt,Ascc3,Asxl1,Asxl2,Atad2,Atf3,Atf6,Atm,Atxn7,Atxn7l3,Bag1,Bahcc1,Bbx,Bcl10,Bcor,Birc3,Blm,Bloc1s2,Bmp7,Brd7,Brip1,Bsx,Casp1,Casp2,Casp7,Casp8ap2,Cbx1,Ccl3,Ccl4,Ccl5,Ccna2,Ccnl1,Ccnt2,Cd3e,Cd40,Cd40lg,Cd46,Cdc73,Cdk12,Cdk6,Cdkn2a,Cflar,Chac1,…
GO:0007050	cell cycle arrest	125	21	10.54	674	0.00162	0.00175	Atm,AY074887,Casp2,Cdkn2a,Cdkn2c,Chek2,Ifng,Il12a,Inhba,Irf1,Mdm4,Mif,Mtbp,Myc,Notch2,Rgcc,Slfn1,Tbrg1,Trp53,Trp53inp1,Uhrf2
GO:0046596	regulation of viral entry into host cell	28	8	2.36	670	0.00162	0.00169	Ifitm3,Nectin2,P4hb,Snx3,Trim25,Trim26,Trim30a,Trim56
GO:0050830	defense response to Gram-positive bacterium	77	15	6.49	673	0.00163	0.00174	B2m,Gbp2,Gbp2b,Gbp3,Gbp6,Gbp7,Gbp9,H2-T23,Klrk1,Ncf1,Nod1,Seh1l,Tbk1,Tlr2,Tnfrsf14
GO:0050684	regulation of mRNA processing	101	18	8.52	681	0.00172	0.00185	Cdc73,Cpeb3,Fmr1,Hnrnpk,Hnrnpl,Hspa8,Malat1,Ncbp2,Rbmxl1,Sltm,Srsf2,Srsf3,Srsf4,Srsf6,Supt5,Supt6,Tmbim6,Zfp64
GO:0006310	DNA recombination	214	34	18.05	485	0.00173	0.00025	Actl6a,Atm,Blm,Brip1,Cd40,Cd40lg,Eme1,Eme2,Ercc1,Exo1,Helq,Hus1,Ifng,Il2,Ino80,Ino80d,Msh5,Nsmce1,Pot1b,Ppp4r2,Ptprc,Rad18,Rad52,Rad54l,Sirt6,Spo11,Stra13,Supt6,Terf2ip,Tex15,Tnfsf4,Top2a,Ube2n,Xrcc5
GO:0045582	positive regulation of T cell differentiation	80	19	6.75	373	0.00173	2.8e-05	Cd1d1,Cd46,Cd74,Cd83,Cyld,H2-M3,Hlx,Ifng,Il12a,Il2,Il7,Il7r,Irf1,Lgals9,Ptprc,Rasgrp1,Tespa1,Tgfbr2,Tnfsf4
GO:0016070	RNA metabolic process	3855	456	325.15	34	0.00177	4.1e-16	2410016O06Rik,2700060E02Rik,Abcg1,Actl6a,Acvr1,Acvr1b,Adat2,Adnp,Aff1,Aff3,Aggf1,Ahi1,Alkbh1,Alkbh4,Alyref2,Apobec1,Arf4,Arid1a,Arid4b,Arid5a,Arnt,Ascc3,Asxl1,Asxl2,Atad2,Atf3,Atf6,Atg16l2,Atm,Atxn7,Atxn7l3,Auh,Bag1,Bahcc1,Bbx,Bcl10,Bcor,Blm,Bloc1s2,Bmp7,Brd7,Brip1,Bsx,Casp8ap2,Cbx1,Ccl3,Ccl4,Ccl5,Ccna2,Ccnl1,Ccnt2,Cd40,Cd40lg,Cdc73,Cdk12,Cdk6,Cdkn2a,Cflar,Chek2,Chp1,Chtop,Cir1,Cited2,Cmtr1,Cnot1…
GO:0017038	protein import	313	47	26.4	416	0.00181	7.7e-05	Angpt1,Chp1,Cyld,Ddx58,Dnlz,Gbp4,Hcls1,Hsp90ab1,Hspa8,Ifng,Jak2,Kpna4,Litaf,Lmna,Med1,Ndufa13,Nfkbia,Nup153,Nup205,Nutf2,Parp10,Pex1,Pex19,Pex3,Phip,Pom121,Ppp3cb,Ppp3r1,Ptpn22,Ranbp1,Ranbp2,Rasl2-9,Rbck1,Slc9a1,Stat3,Tacc3,Tgfb3,Tgfbr1,Timm22,Tlr2,Tlr3,Tlr4,Tnpo3,Tomm40l,Tomm7,Trp53,Txnip
GO:0006914	autophagy	452	67	38.12	302	0.00186	4e-06	3110043O21Rik,Actl6a,Anxa5,Anxa7,Arsb,Atg10,Atg12,Atg16l2,Atg3,Atm,Car7,Casp1,Cisd2,D17Wsu92e,Depdc5,Dnaaf2,Dpf3,Emc6,Fbxo7,Flcn,Gabarap,Hap1,Hc,Hif1a,Hspa8,Ifng,Iigp1,Irgm1,Lrrk2,Ndufb9,Nod1,Npc1,Park7,Pex3,Pip4k2b,Pip4k2c,Plk2,Prkaa1,Ptpn22,Pycard,Rraga,Scfd1,Sesn2,Sh3bp4,Slc1a4,Spata18,Sptlc2,Stat2,Supt5,Tbk1,Tlr2,Tmbim6,Tnfaip3,Tomm7,Tpcn2,Trappc8,Trim21,Trp53,Trp53inp1,Tsc1,Uvrag,Vmp1,Vps11,…
GO:0002579	positive regulation of antigen processing and presentation	17	6	1.43	683	0.00189	0.00196	Abcb1a,Cd74,Nod1,Pycard,Tap1,Tap2
GO:0032007	negative regulation of TOR signaling	35	9	2.95	688	0.0019	0.00199	Atm,Depdc5,Flcn,Hif1a,Pdcd6,Prkaa1,Sesn2,Sh3bp4,Tsc1
GO:0006511	ubiquitin-dependent protein catabolic process	493	77	41.58	217	0.00203	9.2e-08	Abtb1,AI314180,Bfar,Ccdc47,Cdkn2a,Commd1,Csnk1a1,Cul2,Cyld,Derl1,Dnajb9,Edem3,Fbxl12,Fbxo36,Fbxo8,Gipc1,Gna12,Hectd1,Hectd3,Herc3,Herc4,Herc6,Hfe,Hspbp1,Kctd17,Lrrk2,Nsfl1c,Nub1,Park7,Plk2,Ppp2cb,Psma2,Psma3,Psma4,Psma5,Psma7,Psmc3,Psmd2,Psmd7,Ptk2,Rack1,Ranbp1,Rbck1,Rmnd5b,Rnf115,Rnf139,Rnf19b,Rnf213,Rnf44,Sdcbp,Sdf2,Sharpin,Spop,Stt3b,Sumo3,Syvn1,Tmem129,Tnfaip3,Trib2,Trib3,Trim25,Trim67,Trip12…
GO:0050852	T cell receptor signaling pathway	71	14	5.99	698	0.00204	0.00217	Bcl10,Cd3e,Cyld,Ezr,Fyn,Ifng,Kcnn4,Nras,Ptpn22,Ptprc,Rbck1,Rnf31,Tespa1,Ube2n
GO:0051726	regulation of cell cycle	776	103	65.45	291	0.00205	2.5e-06	Atm,AY074887,Bcl2l11,Bid,Blm,Bmp7,Brd7,Bub1b,Cables2,Casp2,Ccna2,Ccndbp1,Ccng2,Ccnl1,Ccnt2,Cdc27,Cdc73,Cdk6,Cdkn2a,Cdkn2c,Chek2,Chmp3,Chmp5,Cited2,Ctdsp2,Cyld,E2f4,Ecd,Eme1,Eme2,Esr1,Fam58b,Fbxo7,Flcn,Fnta,Gadd45b,Gadd45g,Gipc1,Hdac8,Hspa8,Hus1,Ifng,Igf1r,Il12a,Inhba,Ino80,Irf1,Jund,Kif11,Kif20b,Lemd3,Mad1l1,Mad2l1,Madd,Mdm4,Med1,Mif,Mtbp,Myc,Nae1,Notch2,Nras,Osm,Pggt1b,Phip,Pla2g16,Plk2,Prcc,Psm…
GO:0000082	G1/S transition of mitotic cell cycle	153	24	12.9	706	0.00207	0.00225	Acvr1,Acvr1b,Bid,Brd7,Casp2,Cdc73,Cdkn2a,Cdkn2c,Ctdsp2,E2f4,Ecd,Fbxo7,Inhba,Ino80,Mtbp,Npat,Plk2,Psme1,Psme2,Ranbp1,Rgcc,Senp2,Slfn1,Trp53
GO:0006984	ER-nucleus signaling pathway	29	8	2.45	696	0.00208	0.00216	Atg10,Ccdc47,Eif2a,Lmna,Ppp1r15b,Tmem33,Trp53,Wfs1
GO:0032205	negative regulation of telomere maintenance	23	7	1.94	701	0.00212	0.0022	Atm,Ercc1,Smg6,Terf1,Terf2ip,Tnks,Xrcc5
GO:0006471	protein ADP-ribosylation	23	7	1.94	702	0.00212	0.0022	Adnp,Arf4,Art2b,Parp10,Sirt6,Tnks,Trim23
GO:0007034	vacuolar transport	243	34	20.5	709	0.00217	0.0024	2610002M06Rik,A230046K03Rik,Als2,Ankfy1,Ankrd50,Ap1g1,Chmp3,Chmp5,Cltc,Commd1,Coro1a,Dnajc13,Erc1,Ezr,Fam109a,Hspa8,Lrrk2,Plekhj1,Rab14,Rhob,Scarb2,Snx3,Snx9,Stx8,Trappc10,Trappc8,Vamp3,Vamp7,Vps11,Vps13a,Vps13d,Vps54,Vti1a,Wash1
GO:0001911	negative regulation of leukocyte mediated cytotoxicity	19	10	1.6	260	0.00218	8.1e-07	Clec2d,H2-T23,Il7r,Klre1,Lgals9,Ppp3cb,Ptprc,Serpinb9,Tap1,Tap2
GO:0032607	interferon-alpha production	19	10	1.6	261	0.00218	8.1e-07	Azi2,Ddx58,Gbp4,Ifih1,Irf7,Nmi,Ptpn22,Tbk1,Tlr3,Tlr4
GO:0043902	positive regulation of multi-organism process	137	22	11.56	717	0.0023	0.00249	Acvr1b,Bcl2l11,Chmp3,Ddx60,Dhx58,Fmr1,Hspa8,Ifng,Inhba,Lgals9,Ly96,Mif,Nod1,P4hb,Pcx,Ppib,Ppid,Tbk1,Tlr2,Top2a,Trim30a,Ythdc2
GO:0031648	protein destabilization	36	9	3.04	712	0.00235	0.00245	Cdc73,Commd1,Derl1,Ncln,Rnf139,Senp2,Sirt6,Tmem147,Trim21
GO:0042516	regulation of tyrosine phosphorylation of Stat3 protein	36	9	3.04	713	0.00235	0.00245	Hdac1,Il15,Il24,Il6ra,Jak2,Osm,Socs1,Socs3,Suz12
GO:0007569	cell aging	80	15	6.75	726	0.00242	0.00257	Atm,Atr,Cdk6,Cdkn2a,Chek2,Ercc1,Lmna,March5,Mif,Morc3,Pot1b,Romo1,Trp53,Xrn1,Zmiz1
GO:0043330	response to exogenous dsRNA	50	11	4.22	720	0.00244	0.00256	Ddx21,Ddx58,Ifit1,Ifna14,Ifna2,Ifna4,Nfkbia,Slc3a2,Stat1,Tlr3,Zc3hav1
GO:0016239	positive regulation of macroautophagy	43	10	3.63	725	0.00245	0.00257	Hif1a,Nod1,Pip4k2b,Pip4k2c,Sesn2,Sptlc2,Supt5,Tbk1,Tlr2,Wac
GO:0002833	positive regulation of response to biotic stimulus	43	14	3.63	318	0.00258	6.6e-06	Cd226,Cd40lg,Ddx60,Dhx58,Il12a,Klrk1,Lgals9,Ly96,Mif,Nectin2,Nod1,Tbk1,Tlr2,Ulbp1
GO:0032461	positive regulation of protein oligomerization	18	6	1.52	729	0.00264	0.00273	Bcl2l11,Bid,Fas,Rack1,Snx9,Trp53
GO:1902236	negative regulation of endoplasmic reticulum stress-induced intrinsic apoptotic signaling pathway	18	6	1.52	730	0.00264	0.00273	Creb3,Lrrk2,Park7,Syvn1,Tmbim6,Wfs1
GO:0034138	toll-like receptor 3 signaling pathway	18	6	1.52	731	0.00264	0.00273	Cd86,Lgals9,Peli1,Ptpn22,Tlr3,Tnfaip3
GO:0008654	phospholipid biosynthetic process	130	21	10.96	739	0.00266	0.00286	Acsl5,Agpat3,Agpat4,Cdipt,Dpm1,Etnk1,Gpat4,Lpcat1,Mppe1,Pcx,Pcyt1a,Pcyt1b,Pigk,Pigs,Pigv,Pigz,Pip5k1c,Pla2g16,Plscr1,Pmvk,Sptlc2
GO:0051301	cell division	527	63	44.45	763	0.00267	0.00308	2610002M06Rik,Actr2,Actr3,Alkbh4,Arpp19,Blm,Brip1,Bub1b,Cables2,Ccna2,Ccng2,Ccnt2,Cdca2,Cdca3,Cdk6,Cdkn2a,Chek2,Chmp3,Chmp5,Clasp1,Csnk1a1,Dclre1a,Etv5,Flcn,Gipc1,Haus3,Igf1r,Ino80,Katna1,Kif11,Kif20b,Mad1l1,Mad2l1,Mdk,Mitd1,Mplkip,Myc,Ncapd2,Ncoa3,Nek9,Ptch1,Rcc2,Reep3,Rhob,Samd9l,Seh1l,Sept2,Sgol1,Snx9,Sox5,Spc25,Stra13,Syce2,Terf1,Tgfb3,Tnks,Top2a,Txnip,Usp39,Uvrag,Vegfa,Wash1,Zfp830
GO:0050658	RNA transport	124	24	10.46	428	0.0027	9.6e-05	Alyref2,Ddx39,Eif5a,Fmr1,Hnrnpa3,Mrpl18,Ncbp2,Nup153,Parp11,Pom121,Ranbp1,Ranbp2,Seh1l,Senp2,Sidt1,Slbp,Smg6,Smg7,Srsf3,Supt6,Tnks,Tsc1,Tst,Xpot
GO:0034976	response to endoplasmic reticulum stress	204	39	17.21	271	0.00273	1e-06	AI314180,Atf3,Atf6,Atg10,Bcl2l11,Bfar,Casp4,Ccdc47,Chac1,Creb3,Derl1,Dnajb9,Edem3,Eif2ak2,Ero1l,Ifng,Lrrk2,P4hb,Park7,Pdia3,Ppp1r15b,Ppp2cb,Psmc3,Rnf139,Sdf2,Serp1,Sesn2,Spop,Stt3b,Syvn1,Tmbim6,Tmem129,Tmem33,Tmx3,Trib3,Trim25,Trp53,Usp25,Wfs1
GO:1901522	positive regulation of transcription from RNA polymerase II promoter involved in cellular response to chemical stimulus	24	7	2.02	740	0.00278	0.00288	Creb3,Hif1a,Rxra,Sesn2,Trp53,Usf1,Vegfa
GO:0043687	post-translational protein modification	24	7	2.02	741	0.00278	0.00288	2410016O06Rik,Atg12,Esco2,Flcn,P3h1,Stt3a,Stt3b
GO:0010390	histone monoubiquitination	24	7	2.02	742	0.00278	0.00288	Bcor,Cdc73,Dtx3l,Rnf2,Trim37,Uhrf1,Wac
GO:0048660	regulation of smooth muscle cell proliferation	131	21	11.05	765	0.00292	0.00315	Akr1b3,Calcrl,Ccl5,Esr1,Hif1a,Ifng,Igf1r,Il12a,Il15,Il6ra,Jak2,Myc,Nampt,Nqo2,Ptk2,Stat1,Tgfbr2,Tnfaip3,Trp53,Vegfa,Xrcc5
GO:1903828	negative regulation of cellular protein localization	131	21	11.05	766	0.00292	0.00315	Angpt1,Bard1,Chp1,Cltc,Commd1,Cyld,Dmtn,Flcn,Gbp4,Hectd1,Litaf,Lrrk2,Lztfl1,Nfkbia,Park7,Parp10,Rangap1,Rhoq,Tacc3,Tax1bp3,Terf1
GO:0032088	negative regulation of NF-kappaB transcription factor activity	66	13	5.57	764	0.00294	0.0031	Cdkn2a,Chp1,Commd1,Cyld,Nfkbia,Nfkbid,Parp10,Peli1,Pycard,Rbck1,Tnfaip3,Trim21,Trim37
GO:0042993	positive regulation of transcription factor import into nucleus	44	10	3.71	759	0.00294	0.00308	Ddx58,Hcls1,Ppp3cb,Ppp3r1,Ptpn22,Rbck1,Slc9a1,Tlr2,Tlr3,Tlr4
GO:0000288	nuclear-transcribed mRNA catabolic process, deadenylation-dependent decay	44	10	3.71	760	0.00294	0.00308	Auh,Cnot1,Cnot2,Cnot3,Cpeb3,Dcp2,Dcps,Noct,Parn,Polr2g
GO:0010332	response to gamma radiation	44	10	3.71	761	0.00294	0.00308	Apobec1,Atm,Atr,Chek2,Fancd2,Myc,Prkaa1,Ptprc,Trp53,Xrcc5
GO:0051085	chaperone mediated protein folding requiring cofactor	13	5	1.1	755	0.00298	0.00307	Cd74,Dnajb1,Ero1l,H2-DMb2,Hspa8
GO:0010935	regulation of macrophage cytokine production	13	5	1.1	756	0.00298	0.00307	Cd74,Cuedc2,Tgfb3,Tlr2,Tlr4
GO:0032736	positive regulation of interleukin-13 production	13	5	1.1	757	0.00298	0.00307	H2-T23,Il1rap,Irf4,Tlr4,Tnfsf4
GO:2000188	regulation of cholesterol homeostasis	13	5	1.1	758	0.00298	0.00307	Ldlr,Npc1,Nr1h2,Nr1h3,Raly
GO:0032543	mitochondrial translation	59	12	4.98	770	0.00318	0.00335	Dars2,Malsu1,Mrpl51,Mrps12,Mrps18c,Mrps34,Mtrf1,Mtrf1l,Rars2,Tars2,Tufm,Uqcc2
GO:0018208	peptidyl-proline modification	31	8	2.61	771	0.00328	0.00342	Cwc27,Egln2,Egln3,Nktr,P4hb,Ppib,Ppid,Ranbp2
GO:0008033	tRNA processing	107	18	9.02	776	0.00332	0.00355	2700060E02Rik,Adat2,Elac2,Lsm6,Mocs3,Ptcd1,Pus1,Qtrt1,Rpp14,Rpusd2,Rtcb,Tprkb,Trmt1,Trmt10a,Trmt10c,Tyw1,Urm1,Wdr4
GO:0043124	negative regulation of I-kappaB kinase/NF-kappaB signaling	52	11	4.39	773	0.00338	0.00355	Cyld,Esr1,Hdac1,Litaf,Nfkbia,Nfkbid,Nlrx1,Pycard,Rhoh,Stat1,Tnfaip3
GO:0042787	protein ubiquitination involved in ubiquitin-dependent protein catabolic process	150	23	12.65	779	0.0034	0.00368	Abtb1,Bfar,Cdkn2a,Cul2,Hectd1,Hectd3,Herc3,Herc4,Herc6,Hfe,Ptk2,Rmnd5b,Rnf115,Rnf139,Rnf19b,Spop,Sumo3,Syvn1,Trim25,Trim67,Trip12,Uba6,Uhrf1
GO:0051348	negative regulation of transferase activity	250	34	21.09	788	0.00345	0.00381	Bmp7,Cdkn2a,Cdkn2c,Chp1,Dusp16,Dusp6,Fam72a,Fbxo7,Gadd45b,Gadd45g,Igf1r,Mad2l1,Midn,Mvp,Park7,Pik3ip1,Pot1a,Pot1b,Prkar1a,Prkrip1,Ptpn22,Ptprc,Pycard,Ranbp2,Socs1,Socs3,Spred2,Stk38,Taf7,Terf1,Tnfaip3,Trib3,Trp53,Wash1
GO:0009894	regulation of catabolic process	440	67	37.11	279	0.00346	1.6e-06	Acsl5,Amer1,Bpgm,Cdkn2a,Chek2,Cnot1,Commd1,Cpeb3,Csnk1a1,Ctsc,Egln2,Ezr,Fmr1,Fyn,Gipc1,Gna12,Hfe,Hif1a,Hspbp1,Ifng,Ldlr,Lpcat1,Lrrk2,Mad2l1,Mdm4,Mif,Myc,Mycbp2,Ndufa13,Nub1,Park7,Pik3cg,Plk2,Pnpla2,Polr2g,Prkaa1,Psmd2,Psme1,Psme2,Ptk2,Ptpn3,Rack1,Rnf139,Rnf19b,Samd9l,Sdcbp,Sf3b3,Sirt6,Slirp,Snx3,Snx9,Sptlc2,Stat3,Sumo3,Tnfaip3,Tnfrsf1b,Trib2,Trib3,Trim30a,Trim67,Trp53,Uqcc2,Usp25,Usp5,Vps11,Wac,Z…
GO:0045132	meiotic chromosome segregation	83	15	7	784	0.0035	0.00372	Actr2,Actr3,Atm,Brip1,Eme1,Eme2,Fancd2,Msh5,Sgol1,Spo11,Stra13,Syce2,Terf1,Tex15,Top2a
GO:0008285	negative regulation of cell proliferation	606	80	51.11	393	0.00357	3.9e-05	Adora2b,Atm,AY074887,B4galt1,Bmp7,Brd7,Brip1,Cd274,Cdc73,Cdk6,Cdkn2a,Cdkn2c,Ctla4,Ctsl,Ddr1,E2f3,Eif2ak2,Esr1,Etv4,Flcn,Fth1,Fuz,H2-M3,Hdac1,Hist1h2ai,Hpgds,Ido1,Ifitm3,Ifng,Il12a,Il15,Il2,Il24,Inhba,Irf1,Jak2,Klf9,Kmt2a,Lgals9,Lmna,Mad1l1,Med1,Morc3,Mtbp,Myc,Notch2,Osm,Parp10,Peli1,Pkp2,Prkar1a,Ptch1,Rgcc,Rnf139,Runx1,Rxra,Sh3bp4,Sirt6,Slfn1,Slfn3,Stat1,Stat3,Suz12,Tax1bp3,Tbrg1,Tes,Tgfb3,Tgfbr1…
GO:0046325	negative regulation of glucose import	19	6	1.6	780	0.00359	0.0037	Esr1,Myc,Ostn,Prkaa1,Rhoq,Sirt6
GO:0045063	T-helper 1 cell differentiation	19	6	1.6	781	0.00359	0.0037	Gadd45g,Hlx,Il27,Irf1,Relb,Tnfsf4
GO:0034123	positive regulation of toll-like receptor signaling pathway	19	6	1.6	782	0.00359	0.0037	Nr1h3,Peli1,Ptpn22,Rsad2,Tlr2,Tlr3
GO:0016567	protein ubiquitination	540	97	45.55	55	0.00361	6.4e-13	Abtb1,Amer1,Angpt1,Atg3,Bard1,Bcl10,Bcor,Bfar,Birc3,Cdc27,Cdc73,Cdkn2a,Chp1,Cnot4,Commd1,Cul2,Derl1,Dtx3l,Fbxo11,Fbxo7,Fyn,Gbp4,Hdac8,Hectd1,Hectd3,Herc3,Herc4,Herc6,Hfe,Hsp90ab1,Hspbp1,Isg15,Jade2,Lrrk2,Mad2l1,March5,Med1,Med23,Med7,Nmi,Nsmce1,Nub1,Park7,Parp10,Peli1,Ptk2,Ptpn22,Rad18,Rbck1,Rmnd5b,Rnf115,Rnf139,Rnf141,Rnf182,Rnf19b,Rnf2,Rnf213,Rnf31,Rnf44,Senp2,Sharpin,Spop,Sumo3,Suz12,Syvn1,Tgf…
GO:0009059	macromolecule biosynthetic process	4283	501	361.25	28	0.00368	5.6e-17	2410016O06Rik,2700060E02Rik,Abcg1,Abtb1,Actl6a,Acvr1,Acvr1b,Adnp,Adora2b,Aff1,Aff3,Ahi1,Alkbh4,Angpt1,Apobec1,Arf4,Arid1a,Arid4b,Arid5a,Arnt,Art2b,Ascc3,Asxl1,Asxl2,Atad2,Atf3,Atf6,Atg10,Atg12,Atg16l2,Atm,Atr,Atxn7,Atxn7l3,B3gnt3,B4galt1,Bag1,Bahcc1,Bbx,Bcl10,Bcor,Blm,Bloc1s2,Bmp7,Bod1l,Brd7,Brip1,Bsx,C1galt1,Cacybp,Casp8ap2,Cbx1,Ccdc126,Ccl3,Ccl4,Ccl5,Ccna2,Ccnl1,Ccnt2,Cct3,Cct7,Cd1d1,Cd3e,Cd40,…
GO:0008150	biological_process	20584	1734	1736.14	4675	0.00376	0.82632	1110002L01Rik,1110008F13Rik,1110038F14Rik,1190007I07Rik,1700001G11Rik,1700028E10Rik,1700039M10Rik,1700040L02Rik,1700056E22Rik,1700065D16Rik,1810019N24Rik,1810043G02Rik,1810062G17Rik,2310001H17Rik,2310010J17Rik,2310039H08Rik,2310061I04Rik,2410016O06Rik,2410017I17Rik,2500002B13Rik,2500004C02Rik,2610002M06Rik,2610524H06Rik,2700060E02Rik,2810001G20Rik,2810403A07Rik,2810428I15Rik,2810474O19Rik,3110040…
GO:0002819	regulation of adaptive immune response	138	32	11.64	220	0.00379	1.1e-07	B2m,Cd1d1,Cd226,Cd40,Cd74,H2-D1,H2-K1,H2-M3,H2-T23,Hfe,Hlx,Hspa8,Ifng,Il12a,Il12rb1,Il2,Il27,Il7r,Irf1,Irf7,Mif,Nectin2,Ppp3cb,Ptprc,Pycard,Rsad2,Supt6,Tap2,Tnfaip3,Tnfsf13b,Tnfsf4,Traf2
GO:0051028	mRNA transport	100	17	8.43	789	0.0038	0.00405	Alyref2,Ddx39,Eif5a,Fmr1,Hnrnpa3,Ncbp2,Parp11,Pom121,Ranbp2,Seh1l,Senp2,Slbp,Smg6,Smg7,Srsf3,Supt6,Tnks
GO:0018193	peptidyl-amino acid modification	954	124	80.46	259	0.00384	7.1e-07	2410016O06Rik,Actl6a,Acvr1,Acvr1b,Adnp,Angpt1,Arid4b,Arid5a,Arnt,Art2b,Asxl2,Atm,Atr,Bcar3,Bcor,Bmp7,Brd7,Ccl5,Cd3e,Cd40,Cd74,Cd80,Chek2,Cnksr3,Crebl2,Csnk1a1,Cwc27,Ddr1,Dmtn,Dph5,Dyrk3,Egln2,Egln3,Enpp2,Ep400,Fam72a,Flcn,Flt4,Fyn,Gapdh,Hax1,Hcls1,Hdac1,Hist1h1c,Ifih1,Ifna14,Ifna2,Ifna4,Ifnar1,Ifng,Igf1r,Ikbkb,Il12a,Il12rb1,Il15,Il2,Il24,Il6ra,Ing3,Irf1,Irf4,Jade2,Jak2,Kmt2a,Lrrk2,Magt1,Melk,Mif,…
GO:0097192	extrinsic apoptotic signaling pathway in absence of ligand	76	14	6.41	792	0.00393	0.00416	Bag3,Bcl2a1b,Bcl2l11,Casp2,Fas,Foxo3,Fyn,Il2,Il7,Inhba,Itgav,Itm2b,Mknk1,Unc5b
GO:0009205	purine ribonucleoside triphosphate metabolic process	206	29	17.37	800	0.00402	0.00439	Atp5g3,Atp5o,Atp6v1b2,Bid,Bpgm,Ctns,Cycs,Flcn,Gapdh,Hif1a,Hspa8,Impdh1,Itpa,Lrrk2,Mif,Myc,Ndufa10,Ndufb9,Ndufs6,Park7,Pgk1,Pmpcb,Prkaa1,Rhoq,Sirt6,Stat3,Tefm,Trp53,Uqcc2
GO:0007049	cell cycle	1414	183	119.26	129	0.00406	1.8e-09	2610002M06Rik,Abcb1a,Actr2,Actr3,Acvr1,Acvr1b,Alkbh4,Arpp19,Atm,Atr,Avpi1,AY074887,Azi2,Bcl2l11,Bid,Blm,Bmp7,Brd7,Brip1,Bub1b,Cables2,Calm2,Calm3,Casp2,Casp8ap2,Ccna2,Ccndbp1,Ccng2,Ccnl1,Ccnt2,Cdc27,Cdc73,Cdca2,Cdca3,Cdk6,Cdkn2a,Cdkn2c,Cenpn,Chek2,Chmp3,Chmp5,Cited2,Clasp1,Cltc,Crocc,Csnk1a1,Ctdsp2,Cyld,Dclre1a,Dctn2,Dynlt1b,E2f3,E2f4,Ecd,Eme1,Eme2,Ercc1,Esco2,Esr1,Exd1,Exo1,Ezr,Fam58b,Fancd2,Fbx…
GO:0072665	protein localization to vacuole	46	10	3.88	798	0.00414	0.00433	Ezr,Lamtor4,Scarb2,Sh3bp4,Tnfaip3,Trappc8,Vamp7,Vps13a,Vps13d,Vti1a
GO:0008360	regulation of cell shape	135	21	11.39	805	0.0042	0.00452	1810043G02Rik,Anxa7,Ccl3,Cdc42ep4,Coro1a,Csnk1a1,Dmtn,Epb41,Epb41l2,Ezr,Fyn,Gna12,Gna13,Myl12a,Myl12b,Phip,Ptk2,Rhoq,Syne3,Vegfa,Vrk2
GO:1903364	positive regulation of cellular protein catabolic process	107	21	9.02	469	0.00424	0.00021	Amer1,Csnk1a1,Ctsc,Ezr,Fmr1,Hspbp1,Lrrk2,Nub1,Plk2,Ptk2,Rack1,Rnf139,Rnf19b,Sumo3,Tnfaip3,Trib2,Trib3,Trim67,Uqcc2,Usp5,Vps11
GO:1902914	regulation of protein polyubiquitination	14	5	1.18	801	0.00433	0.00445	Birc3,Nmi,Parp10,Ptpn22,Trip12
GO:0031573	intra-S DNA damage checkpoint	14	5	1.18	802	0.00433	0.00445	Chek2,Eme1,Eme2,Hus1,Xpc
GO:0070200	establishment of protein localization to telomere	14	5	1.18	803	0.00433	0.00445	Cct7,Pot1a,Tcp1,Terf1,Wrap53
GO:1903052	positive regulation of proteolysis involved in cellular protein catabolic process	93	16	7.84	806	0.00434	0.00462	Csnk1a1,Ctsc,Fmr1,Hspbp1,Lrrk2,Nub1,Plk2,Ptk2,Rack1,Rnf139,Rnf19b,Sumo3,Trib2,Trib3,Trim67,Usp5
GO:2000406	positive regulation of T cell migration	26	7	2.19	808	0.00455	0.00471	Ccl5,Cxcl10,Lgals9,Med23,Pycard,Tnfrsf14,Tnfsf4
GO:0002828	regulation of type 2 immune response	26	7	2.19	809	0.00455	0.00471	Cd74,Hlx,Ido1,Irf1,Rsad2,Tnfsf4,Zfp35
GO:0071479	cellular response to ionizing radiation	54	11	4.55	813	0.00459	0.00481	Atm,Atr,Blm,Chek2,Hus1,Ino80,Net1,Rad1,Rhob,Trp53,Xrcc5
GO:0001774	microglial cell activation	20	6	1.69	816	0.00477	0.00492	Casp1,Stap1,Tlr2,Tlr3,Tlr4,Tlr6
GO:0000398	mRNA splicing, via spliceosome	209	29	17.63	831	0.00494	0.0054	Dbr1,Dcps,Ddx39,Dhx38,Dhx8,Fmr1,Hnrnpk,Hnrnpl,Hspa8,Isy1,Lsm3,Lsm6,Malat1,Ncbp2,Raver1,Rbm41,Rbmxl1,Scaf11,Sf3a2,Sf3b2,Sf3b3,Srsf2,Srsf3,Srsf4,Srsf6,Txnl4b,Wbp4,Zfp64,Zmat2
GO:0048147	negative regulation of fibroblast proliferation	33	8	2.78	824	0.00497	0.00517	Cdc73,Fth1,Ifng,Morc3,Myc,Parp10,Trp53,Trp53inp1
GO:0001959	regulation of cytokine-mediated signaling pathway	70	13	5.9	827	0.00499	0.00526	Angpt1,Cd74,Csf1,Irf7,Med1,Ptprc,Pycard,Sharpin,Socs1,Stap1,Traf2,Vrk2,Zbp1
GO:0030520	intracellular estrogen receptor signaling pathway	40	9	3.37	825	0.00504	0.00525	Arid1a,Cnot1,Cnot2,Cyp7b1,Ddx17,Med1,Ncoa3,Ppargc1b,Taf7
GO:0007032	endosome organization	40	9	3.37	826	0.00504	0.00525	A230046K03Rik,Als2,Arfgef2,Clcn3,Dnajc13,Fam109a,Plekhj1,Snx3,Vps11
GO:0071900	regulation of protein serine/threonine kinase activity	382	47	32.22	841	0.0051	0.00572	Avpi1,Blm,Bmp7,Ccna2,Ccnl1,Ccnt2,Cd40,Cd40lg,Cd74,Cdk12,Cdkn2a,Cdkn2c,Dusp16,Dusp6,Eif2ak2,Fam58b,Fbxo7,Gadd45b,Gadd45g,Hsp90ab1,Igf1r,Jak2,Lrrk2,Madd,Mif,Pik3cg,Prkar1a,Ptpn22,Ptprc,Pycard,Rasgrp1,Rgcc,Sesn2,Spred2,Stk38,Tgfb3,Tgfbr1,Tlr4,Tlr6,Tnfaip3,Tnfsf15,Traf2,Trib2,Trib3,Uvrag,Vegfa,Zfp91
GO:0006979	response to oxidative stress	335	46	28.26	572	0.00544	0.0007	Abcc1,Akr1b3,Als2,Arnt,Cdkn2a,Cflar,Cyp11a1,Ercc1,Etv5,Fancd2,Foxo3,Glrx2,Hdac1,Hif1a,Itgav,Jak2,Kpna4,Lrrk2,Melk,Mill2,Msrb2,Ndufs2,Net1,Nfkb1,P4hb,Park7,Plekha1,Ppargc1b,Ppp1r15b,Ppp2cb,Prkaa1,Pycr1,Rack1,Rad52,Rhob,Romo1,Sesn2,Tlr4,Tnfaip3,Traf2,Trap1,Trp53,Trp53inp1,Txnip,Upk3bl,Vrk2
GO:0000723	telomere maintenance	98	25	8.27	248	0.00546	3.8e-07	Atm,Atr,Blm,Cct3,Cct7,Dclre1a,Ercc1,Hdac8,Hmbox1,Myc,Nek7,Pcna,Pot1a,Pot1b,Smg1,Smg6,Smg7,Tcp1,Terf1,Terf2ip,Tnks,Wrap53,Xrcc5,Xrn1,Ylpm1
GO:0090150	establishment of protein localization to membrane	248	33	20.92	849	0.00548	0.00602	Actr3,Arl6ip1,Bid,C2cd5,Cox18,Dmtn,Efr3a,Ezr,Ifng,Ikbkb,Myl12a,Ncf1,Ndufa13,Npc1,Oxa1l,Pacs1,Pex19,Pex3,Pkp2,Ptch1,Rab3ip,Rack1,Rhoq,Rilpl1,Rtp4,Ssr3,Syne3,Timm22,Tmed2,Tomm7,Vamp3,Vamp5,Vamp7
GO:0051248	negative regulation of protein metabolic process	973	111	82.07	555	0.00551	0.00062	Angpt1,Arl6ip1,Atf3,Bag1,Bcor,Birc3,Bmp7,Cd46,Cdkn2a,Cdkn2c,Cflar,Chac1,Chp1,Cnksr3,Cnot1,Cnot2,Cnot3,Cpeb3,Ctdsp2,Dmtn,Dnajb6,Dusp16,Dusp6,Dynlt1b,Eif2ak2,Esr1,Ezr,Fam72a,Fbxo7,Fendrr,Flcn,Fmr1,Fyn,Gadd45b,Gadd45g,Gapdh,Gbp4,Gipc1,Hap1,Hdac1,Hdac8,Hfe,Igf1r,Ikbkb,Il2,Il24,Irf1,Isg15,Itgav,Itm2b,Kdm5a,Lag3,Lrrk2,Mad2l1,Malsu1,Mdm4,Mif,Mir155,Mir203,Mir7-1,Mov10,Mvp,Mycbp2,Nfkb1,Nmi,Nr1h2,Nr1h3,P3…
GO:0050688	regulation of defense response to virus	147	22	12.4	848	0.00552	0.00594	Anxa5,Car7,Ccl5,Ddx58,Ddx60,Dhx58,Dnaaf2,Dpf3,Elmod2,Gbp4,Ifit1,Il12rb1,Il15,Il27,Mill2,Nlrx1,Pex3,Ptpn22,Pycard,Stat2,Traf3ip2,Zc3hav1
GO:0046636	negative regulation of alpha-beta T cell activation	27	7	2.28	845	0.00571	0.00591	Hfe,Hlx,Irf1,Lgals9,Tnfrsf14,Tnfsf4,Zfp35
GO:1904037	positive regulation of epithelial cell apoptotic process	27	7	2.28	846	0.00571	0.00591	Cd40,Cd40lg,Foxo3,Hdac1,Jak2,Rgcc,Spop
